# Supplementary material for: Intravenous Infusion of Autologous Mesenchymal Stem Cells Expanded in Auto Serum for Chronic Spinal Cord Injury Patients: A Case Series
Source: J Clin Med. 2024 Oct 11;13(20):6072. doi: 10.3390/jcm13206072 (PMC11509003; doi:10.3390/jcm13206072)
Supplement: Supplementary file 1 [file jcm-13-06072-s001.zip]

Archive with 2 entries (2 files):
- JCM_STR01-04_Supplementary Table.pdf
- JCM_STR01-04_Supplementary_Appendix.pdf
